# Supplementary material for: Mechanism Analysis of OsbHLH34-OsERF34 Mediated Regulation of Rice Resistance to Sheath Blight
Source: Int J Mol Sci. 2025 Mar 3;26(5):2249. doi: 10.3390/ijms26052249 (PMC11899915; doi:10.3390/ijms26052249)
Supplement: Supplementary file 1 [file ijms-26-02249-s001.zip]

Archive with 1 entries (1 files):
- ijms-3452265-supplementary.xlsx
