# Supplementary material for: Mechanism Analysis of OsbHLH34-OsERF34 Mediated Regulation of Rice Resistance to Sheath Blight
Source: Int J Mol Sci. 2025 Mar 3;26(5):2249. doi: 10.3390/ijms26052249 (PMC11899915; doi:10.3390/ijms26052249)
Supplement: Supplementary file 1 [file ijms-26-02249-s001.zip › ijms-3452265-supplementary.xlsx]

## Sheet: Table S1
Table S1 Primers used in this study
Function	Gene name	Primer sequence
qRT-PCR	OsbHLH34F	GCAGAGGGAAGAAGTAGCG
	OsbHLH34R	TGGCAGGAGTTCACGAAG
	OsbZIP4F	ATGGCGTCTCCCGGCGTTGTG
	OsbZIP4R	ATCACCGCCGGCGCCACCGGCC
	OsERF34F	GTTGGCGATGTTACTAATTTA
	OsERF34R	AAGCTGACCCAGCTGTATTA
	OMTN6F	CCGCCGGCGGCCGGGGAGGAGG
	OMTN6R	AGTACCACTCCTTGCCTCCC
	OsPAL2F	AGCTGGCGAAGAAGCTCGGC
	OsPAL2R	GTTGACGGAGTTGATCTCGC
	OsSWEET4F	CGCGTCCTCCTCCTCCTCGCCGCCG
	OsSWEET4R	ACATGCCGGTGCCGAAGAGGAC
	OsLBD38F	GTCCTCCGCGGCGACTCCCTC
	OsLBD38R	TTGTCGGGCGAGGAGGAGGAGGTCCC
	OsFER1F	GCATCGTACGCGTACCACTCCCTTT
	OsFER1R	TGCGTGATCCCTCTCCTCATCGCTGGATTCT
	OsLEA9F	AGAAGAAGGTGGCGGCGGCGGT
	OsLEA9R	TCCTTTGCGCCGCCGGCCGGCCGGTA
Hygromycin detection	HYG-F	CAAAGATCGTTATGTTTATCGGCACT
	HYG-R	TTGGCGACCTCGTATTGGGAA
Y1H	AD-OsbHLH34F	GTACCAGATTACGCTCATATGATGCAGCTTTTCCAAGGAGAGG
	AD-OsbHLH34R	CTCGATGGATCCCGTATCGATCTAGCTTTTATTGCACCGCCTC
	OsERF34-PabaiF	AAGCTTGAATTCGAGCTCGGTACCGCTGCAGATGCCATGAGAGAG
	OsERF34-PabaiR	TACATACAGAGCACATGCCTCGAGGTCCATCCACATGATGCCCG
Y2H	BD-OsbHLH34F	GCCATGGAGGCCGAATTCATGCAGCTTTTCCAAGGAGAGG
	BD-OsbHLH34R	ATGCGGCCGCTGCAGGCTAGCTTTTATTGCACCGCCTC
LUC	ERF34-0800F	GGTCGACGGTATCGATAAGCTTATCTCCTTTGTCTTTGTTTCGAATTAGTTT
	ERF34-0800R	CCGCTCTAGAACTAGTGGATCCCGAACAAGAAAGCGATTTGGGAGT
	OsbHLH34-1300F	CAGTCTCTCTCTACAAGATCTATGCAGCTTTTCCAAGGAGAGG
	OsbHLH34-1300R	TTACCCATTCCTCCGCCGTCGACTGCAGCGCTTTTATTGCACCGC
Constructio n of transient expression vector	OsbHLH34-GFP-F	TCTCTCTACAAGATCTATGCAGCTTTTCCAAGGAGAGG
	OsbHLH34-GFP-R	TCCTCCGCCGTCGACTGCAGCGCTTTTATTGCACCGCCTC
